# Supplementary material for: Early diagnosis and prognostic prediction of secondary bloodstream infections caused by Acinetobacter baumannii in critically ill patients by machine-learning algorithms
Source: Front Cell Infect Microbiol. 2026 Jan 8;15:1667176. doi: 10.3389/fcimb.2025.1667176 (PMC12823858; doi:10.3389/fcimb.2025.1667176)
Supplement: Supplementary file 2 [file Table1.xlsx]

## Sheet: Table S1
Table S1 Susceptibility testing results of AB in bloodsite
	IPM	CSL	MNO	ATM	CRO	CAZ	FEP	CIP	LVX	GEN	TOB	SXT	TZP	AMP	SAM	CTT	NIT	POL	TGC	AMC	PAN
1	16	6	6	64	64		64	4	8	16	16	16	128	32			512		4	32	13
2	16	6	16	64	64		64	4	4	16	16	1	128	32			512		2	32
3	16		12	64	64		64	4	8	16	16	16	128	32			512		4	32
4	16	14		64	64	64	64	4	8	16	16	16	128	32	32	64	512				6
5	16	15	16	64	64		64	4	8	16	16	16	128	32			512		4	32	6
6	16	17	24	64	64		64	4	4	16	16	16	64	32			512		0.5_x001e_	32
7	16	6	15	64	64		64	4	8	16	16	16	128	32			512		4	32
8	16		18	64	64		64	4	4	16	16	16	128	32			512		1	32	6
9	16	12		64	64		64	4	8	16	16	16	128	32			512		2	32	6
10	16	19		32	64	64	64	4	8	16	16	1	128	32	32	64	512				6
11	16	12	20	64	64		64	4	8	16	16	16	128	32			512		2	32	6
12	16	15	15	64	64		64	4	8	16	16	16	128	32			512		4	32	6
13	16	23	31	32	64		64	0.25_x001e_	0.25_x001e_	8	1	1	32	32			512		0.5_x001e_	16
14	16	6	17	64	64		64	4	8	4	2	16	128	32			512		2	32	6
15	16	12	20	64	64		64	4	8	16	16	16	128	32			512		4	32
16	16	6	16	64	64		64	4	8	1	1	16	128	32			512		4	32	6
17	16	6	20	64	64		64	4	8	16	16	16	128	32			512		4	32
18	16	12	15	64	64		64	4	8	16	16	16	128	32			512		4	32	6
19	16		19	32	64		64	4	4	16	16	16	128	32			512		2	32
20	16	9	17	64	64		64	4	4	16	16	16	128	32			512		1	32	6
21	16	15		64	64	64	64	4	4	16	16	1	128	32	32	64	512	15			6
22	16	11	19	64	64		64	4	4	16	16	16	128	32			512	15	1	32
23	16	6		64	64		64	4	8	16	16	16	128	32			512		4	32
24	16	6	20	64	64		64	4	8	16	16	16	128	32			512	12	2	32
25	16	12	16	64	64	64	64	4	8	8	16	16	128	32	32	64	512	16	2		6
26	16	17	15	64	64		64	4	8	16	16	16	128	32			512	17	8	32
27	16		18	64	64		64	4	4	16	16	1	128	32			512	13	1	32
28	16			64	64		64	4	8	16	16	16	128	32			512		2	32
29	16		14	64	64		64	4	8	16	16	16	128	32			512	12	2	32
30	16	10	13	64	64		64	4	8	16	16	16	128	32			512	13	8	32
31	16	6	16	64	64		64	4	4	16	16	16	128	32			512	15	1	32
32	16	12		64	64	64	64	4	8	16	16	1	128	32	32	64	512				6
33	16	12	16	64	64		64	4	8	16	16	16	128	32			512	14	8	32
34	16	13	14	64	64		64	4	8	16	16	1	128	32			512	15	2	32
35	16	6	17	16	64		64	4	4	16	16	16	128	32			512	15	1	32
36	16	8	17	64	64		64	4	4	16	16	1	128	32			512	13	1	32
37	16	9	14	64	64		64	4	8	4	1	16	128	32			512	14	2	32
38	16	6	19	64	64		64	4	8	16	16	16	128	32			512	17	2	32
39	16	6	18	64	64		64	4	8	16	16	16	128	32			512	15	1	32
40	16	7	12	64	64		64	4	8	16	16	16	128	32			512		4	32
41	16	6	19	64	64		64	4	8	16	16	1		32			512	15	4	32
42	16	13	15	64	64		64	4	8	16	16	1	128	32			512	16	2	32
43	16	6	14	64	64		64	4	8	16	16	16		32			512	15	4	32
44	16	6	20	64	64		64	4	8	16	16	16		32			512	15	2	32
45	16	6	15	64	64		64	4	8	16	16	16		32			512		4	32
46	16	6	18	64	64		64	4	8	16	16	16		32			512	15	1	32
47	16	6	19	64	64		64	4	8	16	16	1		32			512	18	8	32
48	16	6	14	64	64		64	4	8	16	16	16		32			512	15	4	32
49	1	26		16	16	4	2	4	2	1	1	1		16	2	64	512
50	1	30	14	64	16		4	0.25_x001e_	0.25_x001e_	1	1	1		32			256	17	0.5_x001e_	16
51	1	28	31	16	16		2	0.25_x001e_	0.25_x001e_	1	1	1		16			256	16	0.5_x001e_	4
52	0.25_x001e_			64		2	4	2	1		1	16	8						0.5_x001e_
53	0.25_x001e_			64		16	8	0.25_x001e_	0.12_x001e_		1	1	32						0.5_x001e_
54	0.25_x001e_				16	8	2		0.12_x001e_			1	4						0.5_x001e_	8
55	0.25_x001e_			16		2	2	0.25_x001e_	0.12_x001e_		1	1	4						0.5_x001e_
56	0.25_x001e_				64	8	4		0.25_x001e_			1	4						0.5_x001e_	4
57	0.25_x001e_			32		8	4	0.25_x001e_	0.12_x001e_		1	1	8						0.5_x001e_
58	0.25_x001e_			16		2	4	0.25_x001e_	0.12_x001e_		1	1	4						0.5_x001e_
59	0.25_x001e_				8	2	2		0.12_x001e_			1	4						0.5_x001e_
60	0.25_x001e_				8	2	4		0.12_x001e_			1	4						0.5_x001e_
61	0.25_x001e_					2	2	0.25_x001e_	0.12_x001e_		1	1	8						0.5_x001e_
62	0.25_x001e_					2	2	0.25_x001e_	0.12_x001e_		1	1	4						0.5_x001e_
63	0.25_x001e_					2	1	0.25_x001e_	0.12_x001e_		1	1	4						0.5_x001e_
64	0.25_x001e_					2	4	0.25_x001e_	0.12_x001e_		1	1	16						0.5_x001e_
65	0.25_x001e_					2	2	0.25_x001e_	0.12_x001e_		1	1	8						0.5_x001e_
66	0.25_x001e_					2	2	0.25_x001e_	0.12_x001e_		1	8	4						0.5_x001e_
67	0.25_x001e_					2	2	0.25_x001e_	0.12_x001e_		1	4	4						0.5_x001e_
68	0.25_x001e_				8	2	2		0.12_x001e_			1	4						0.5_x001e_
69	0.25_x001e_				8	8	4		0.12_x001e_			1	32						0.5_x001e_
70	1	30	27	32	16		4	0.25_x001e_	0.25_x001e_	1	1	1	4	16			512	14	0.5_x001e_	8
TCC, Ticarcillin/Clavulanic Acid; CIP, Ciprofloxacin; TZP, Piperacillin/Tazobactam; MEM, Meropenem; DOX, Doxycycline; CAZ, Ceftazidime; IPM, Imipenem; LVX, Levofloxacin; TOB, Tobramycin; CSL, Cefoperazone/Sulbactam; FEP, Cefepime; SXT, Trimethoprim/Sulfamethoxazole;MNO, Minocycline; TGC, Tigecycline; COL_NM, Colistin

## Sheet: Table S2
Table S2 Susceptibility testing results of AB in non-bloodsite
	CSL	MNO	AMK	ATM	CRO	CAZ	FEP	CIP	IPM	MEM	LVX	GEN	TCC	TOB	SXT	TZP	AMP	SAM	CTT	NIT	SAM	POL	TGC	AMC	PAN	CSL	MNO	DOX	CZA	COL
1	10	15		64	64		64	4	16		8	16		16	16	128	32			512		15	2	32
2	8	14		64	64		64	4	16		8	16		16	16	128	32			512			4	32	6
3	6	16		64	64		64	4	16		8	16		16	16		32			512		18	4	32
4	6	15		16	64		64	4	16		4	16		16	1	64	32			512		13	1	32
5						64	32	4	16	8	8		128	1	1	128							0.5_x001e_			64	1	0.5_x001e_		0.5_x001e_
6						64	32	4	16	16	8		128	16	16	128							4			64	16	16		0.5_x001e_
7						64	32	4	16	16	8		128	16	1	128							2			64	4	16		0.5_x001e_
8	6	13		32	64		64	4	16		8	16		16	16	128	32			512		14	4	32
9	6	18		64	64		64	4	16		8	16		16	16		32			512		15	2	32
10	10	18		32	64		32	4	16		8	16		16	16	32	32			512		15	2	32
11			8		64	64	32		16		8				16	128							2	32		64
12	6	15		64	64		64	4	16		8	16		16	16		32			512		14	8	32
13	6	14		64	64		64	4	16		8	16		16	16	128	32			512		15	1	32
14	6			64	64	64	64	4	16		8	16		16	16	128	32	32	64	256					6
15						64	32	0.25_x001e_	16	16	0.12_x001e_		64	1	4	128							0.5_x001e_			64	1	0.5_x001e_		1
16				64		64	32	4	16	16	8			16	16	128							4			64	8	16		0.5_x001e_
17					64	64	32		16		8				16	128					6		2			64
18						64	32	4	16	16	8		128	16	16	128							4			64	16	16		0.5_x001e_
19	13			64	64		64	4	16		8	16		16	16	128	32			512			4	32
20	13	18		64	64		64	4	16		4	16		16	1	128	32			512			2	32	6
21	11	18		64	64		64	4	16		4	16		16	16	128	32			512			1	32	6
22	12	14		64	64		64	4	16		8	16		16	16	128	32			512			2	32	6
23	6	19		64	64		64	4	16		4	16		16	16	128	32			512			2	32	6
24	7			32	64	64	32	4	16		8	1		1	1	128	32	32	64	256					18
25	10	17		64	64		64	4	16		8	16		16	16	128	32			512			2	32	6
26	6	18		64	64		64	4	16		8	16		16	16		32			512		16	4	32
27		34		64	64	64	64	4	16		8	16		16	16	128	32	32	64	512			0.75
28	6	19		64	64		64	4	16		8	16		16	16	128	32			512			2	32
29	15	20		64	64		64	4	16		8	16		16	16	128	32			512			2	32
30	6			64	64	64	64	4	16		8	16		16	1		32	32	64	256			2
31	12	20		64	64		64	4	16		8	16		16	16	128	32			512			4	32
32						64	32	4	16	16	8		128	16	16	128							2			64	8	16		0.5_x001e_
33					64	64	32		16		8				16	128							2			64
34	10	20		64	64		64	4	16		4	8		16	1	128	32			512		17	1	32
35						64	32	4	16	16	8		128	16	16	128							2			32	8	16		0.5_x001e_
36			4	64		64	32	4	16	16	8			16	16	128							1			64	4	16		0.5_x001e_
37						64	32	4	16	16	8		128	1	16	128							4			64	8
38			8		64	64	32		16		8				1	128							2	32		64
39	11	16		64	64		64	4	16		8	16		4	16	128	32			512			4	32
40						64	32	0.25_x001e_	16	16	0.12_x001e_		128	1	16	128							0.5_x001e_			64	2	0.5_x001e_		0.5_x001e_
41	6	15		64	64		64	4	16		8	16		16	16	128	32			512			2	32	6
42	6			64	64	64	64	4	16		8	16		16	16	128	32	32	64	512					6
43	6	15		64	64		64	4	16		8	16		16	16	128	32			512			4	32	6
44						64	32	4	16	16	8		128	16	16	128							0.5_x001e_			64	8			0.5_x001e_
45	12	14		64	64		64	4	16		8	16		16	16	128	32			512			2	32	6
46	17	12		64	64		32	4	16		8	16		16	16	128	32			512			4	32	6
47	14	14		64	64		64	4	16		8	16		16	1	128	32			512		15	2	32
48			4		64	64	32		16		8				1	128							2	32		64
49	16	16		64	64		64	4	16		8	16		16	16	128	32			512			4	32	23
50					64	64	32		16		8				16	128							1	32		64
51	16			64	64	64	64	4	16		4	16		16	16	128	32	32	64	512					6
52						64	32	4	16	16	8		128	1	1	128							4			64	8	16		0.5_x001e_
53				64		64	32	4	16	16	8			16	16	128							2			64	16	16		0.5_x001e_
54				64		64	32	4	16	16	8			16	16	128							1			64	8	16		0.5_x001e_
55				1	1	1	1	0.25_x001e_	1		1	16		8	1	4	16	16	8	512
56	28	24		16	16		2	0.25_x001e_	1		0.25_x001e_	1		1	1		16			512		16	0.5_x001e_	4
57	29			32	16	16	8	0.25_x001e_	1		0.25_x001e_	1		1	1	4	32	2	64	512					27
58	28			16	16	4	2	0.25_x001e_	1		0.25_x001e_	1		1	1	4	32	2	64	512					25
59					8	2	2		0.25_x001e_		0.12_x001e_				1	4							0.5_x001e_			8
60				32		8	8	0.25_x001e_	0.25_x001e_	0.25_x001e_	0.12_x001e_			1	1	4							0.5_x001e_			8	1	0.5_x001e_		0.5_x001e_
61					8	2	8		0.25_x001e_		0.12_x001e_				1	8					19		0.5_x001e_			8			21
62					4	2	2		0.25_x001e_		0.12_x001e_				1	4							0.5_x001e_			8
63	27			16	16	4	2	0.25_x001e_	1		0.25_x001e_	1		1	1	4	16	2	64	512					24
64						2	2	0.25_x001e_	0.25_x001e_	0.25_x001e_	0.12_x001e_		8	1	1	4							0.5_x001e_			8	1
65			2	16		2	2	0.25_x001e_	0.25_x001e_	0.25_x001e_	0.12_x001e_			1	1	4							0.5_x001e_			8	1	0.5_x001e_		0.5_x001e_
66	32			16	16	4	2	0.5_x001e_	1		0.25_x001e_	1		1	8	4	16	2	64	512
67	28			16	16	4	2	0.25_x001e_	1		0.25_x001e_	1		1	1	4	16	2	64	256					22
68	27	21		1	1		1	0.25_x001e_	1		0.25_x001e_	1		4	1	4	16			256		14	1	32
69						0.12_x001e_	0.12_x001e_	4	0.25_x001e_	0.25_x001e_	8		128	1	16	16							0.5_x001e_			8	4	8		0.5_x001e_
70						2	2	0.25_x001e_	0.25_x001e_	0.5_x001e_	0.12_x001e_		8	1	1	4							0.5_x001e_			8	1			0.5_x001e_
71	33	26		16	16		2	0.25_x001e_	1		0.25_x001e_	1		1	1	4	16			512		14	0.5_x001e_	4
72	27			32	16	8	4	0.5_x001e_	1		0.25_x001e_	1		1	1	4	32	2	64	512
73					8	2	2		0.25_x001e_		0.12_x001e_				1	4							0.5_x001e_			8
74					8	2	2		0.25_x001e_		0.12_x001e_				1	4							0.5_x001e_			8
75	30			16	16	4	2	0.25_x001e_	1		0.25_x001e_	1		1	1	4	16	2	64	256
76	28	30		32	16		2	0.25_x001e_	1		0.25_x001e_	1		1	1		16			512		16	0.5_x001e_	4
TCC, Ticarcillin/Clavulanic Acid; CIP, Ciprofloxacin; TZP, Piperacillin/Tazobactam; MEM, Meropenem; DOX, Doxycycline; CAZ, Ceftazidime; IPM, Imipenem; LVX, Levofloxacin; TOB, Tobramycin; CSL, Cefoperazone/Sulbactam; FEP, Cefepime; SXT, Trimethoprim/Sulfamethoxazole;MNO, Minocycline; TGC, Tigecycline; COL_NM, Colistin

## Sheet: Table S3
Table S3 Hyperparameters of four models for prediction of AB-sBSI
Model Name	Hyperparameters and Settings
AdaBoost	n_estimators: 92 (Range: 50-500) learning_rate: 0.3352 (Range: 0.01-2) algorithm: SAMME penalty: L2
Linear SVC
	loss: Not explicitly specified in text tol: 0.0001 (Range: 0.00001-0.1) C: 0.36235 (Range: 0.001-10) dual: Not explicitly set class weight: Balanced
Linear Discriminant Analysis	solver:svd shrink age:None
Logistic Regression	penalty: L2 (implied by "11" in context) C: 0.59455 (Range: 0.001-10) fit_intercept: True class_weight: Balanced

## Sheet: Table S4
Table S4 Hyperparameters of four models for Prognosis Prediction model
Model	Hyperparameters and Settings
AdaBoost	n_estimators：50 (50-500) learning_rate：0.15023 (0.01-2) algorithm：SAMME
Bernoulli NB	alpha：0.6031 (0.01-10) fit_prior：FALSE
Multilayer Perceptron	activation: tanh solver: sgd alpha: 0.01 learning rate: constant
SGD	loss: log_loss penalty: l2 alpha: 0.7185999999（0.0001~1） fit_intercept: True

## Sheet: Table S5
Table S5 Confusion Matrix of prediction of AB-sBSI AdaBoost model
Dataset	Actual / Predicted	Predicted Positive	Predicted Negative	Total
Training Set	Actual Positive	TP = 26	FN = 5	31
	Actual Negative	FP = 2	TN = 37	39
	Total	28	42	70
Validation Set	Actual Positive	TP = 21	FN = 10	31
	Actual Negative	FP = 8	TN = 31	39
	Total	29	41	70
TP: True Positive; FN: False Negative; FP: False Positive; TN: True Negative

## Sheet: Table S6 
Table S6 Characteristics of 26 patients for interlaboratory validation
Group	Sex(male)	Age
non AB-sBSI(n=18)	14 (77.8%)	61 (55.5-69.5)
AB-sBSI(N=8)	8 (100.0%)	52.5 (43.5-70.25)

## Sheet: Table S7 
Table S7 Interlaboratory validation in prediction Adaboost model
Metric	Value
Specificity	0.8333
Total Samples	26
AUC (Area Under Curve)	0.7257
AUC 95% CI	0.73(0.5132 - 0.9582）
Sensitivity	0.625
Ngative Predictive Value	0.8333
Positive Predictive Value	0.625
F1-Score	0.625
Accuracy	0.7692

## Sheet: TableS8
Table S8 Confusion Matrix Interlaboratory validation in prediction Adaboost model
Actual \ Predicted	Pred: AB-sBSI	Pred: Non AB-sBSI
Non AB-sBSI	3	15
AB-sBSI	5	3

## Sheet: Table S9
Table S9 Confusion Matrix of Prognosis Prediction AdaBoost model
Dataset	Actual / Predicted	Predicted Negative	Predicted Positive	Total
Training Set	Actual Negative	TN = 37	FP = 2	39
	Actual Positive	FN = 5	TP = 26	31
	Total	42	28	70
Validation Set	Actual Negative	TN = 31	FP = 8	39
	Actual Positive	FN = 10	TP = 21	31
	Total	41	29	70
TP: True Positive; FN: False Negative; FP: False Positive; TN: True Negative
